# Supplementary material for: Chemical Constituents of Callistemon subulatus and Their Anti-Pancreatic Cancer Activity against Human PANC-1 Cell Line
Source: Plants (Basel). 2022 Sep 21;11(19):2466. doi: 10.3390/plants11192466 (PMC9570665; doi:10.3390/plants11192466)
Supplement: Supplementary file 1 [file plants-11-02466-s001.zip]

Archive with 4 entries (4 files):
- Supplementary information-I.pdf
- Supplementary Video S1.avi
- Supplementary Video S2.avi
- Supporting information-II.pdf
